# Supplementary material for: Laparoscopic Lateral Suspension (LLS) for Pelvic Organ Prolapse (POP): Update and Systematic Review of Prospective and Randomised Trials
Source: J Clin Med. 2025 Apr 29;14(9):3056. doi: 10.3390/jcm14093056 (PMC12072532; doi:10.3390/jcm14093056)
Supplement: Supplementary file 1 [file jcm-14-03056-s001.zip]

Archive with 3 entries (3 files):
- TABLE S1 .pdf
- TABLE S2.pdf
- TABLE S3 .pdf
